# Supplementary material for: Autoimmune and infectious encephalitis: development of a discriminative tool for early diagnosis and initiation of therapy
Source: J Neurol. 2024 Oct 5;271(12):7583–91. doi: 10.1007/s00415-024-12712-7 (PMC11588785; doi:10.1007/s00415-024-12712-7)
Supplement: Supplementary file 4 — Supplementary file4 (XLSX 15 KB) [file 415_2024_12712_MOESM4_ESM.xlsx]

## Sheet: Results
Patient No.	First CSF - Leukocyte count (n/µl)	Alteration of consciousness > 24 hours [0 - no / 1 - yes]	Fever > 38°C [0 - no / 1 - yes]	Acute symptomatic seizures [0 - no / 1 - yes]	First CSF - Pleocytosis [0 - no / 1 - yes]	Headache [0 - no / 1 - yes]	discriminance score AUTOIMMUNE	discriminance score INFEKTIOUS	Probability AUTOIMMUNE	Probability INFEKTIOUS	DIAGNOSIS
1	0	1	0	0	0	1	3.60317	2.99427	0.64769	0.35231	autoimmune
Enter values of specific patient							Do not alter cell entry - calculations will be performed automatically
	CSF: cerebrospinal fluid

## Sheet: Disc-Function
Canonical discriminant function coefficients
		95% Boostrap CI			95% Boostrap CI
Linear discriminant functions according to Fisher	autoimmune	lower bound	upper bound	infectious	lower bound	upper bound
First CSF - Leukocyte count (n/µl)	-0.000102528	-0.000246564	0.000189798	5.48742e-05	-0.000123077	0.000501788
Alteration of consciousness > 24 hours	10.5872	5.23832	31.5768	17.2582	10.6891	49.1126
Fever > 38°C	-0.841406	-2.14026	0.179652	3.08095	0.553559	6.91375
Acute symptomatic seizures	5.95893	3.43509	10.6463	3.22076	0.275026	6.89142
Erstaufnahme: Erste CSF-Diagnostik - PleozytoseFirst CSF - Pleocytosis	6.1323	1.84568	15.7352	9.29448	3.31748	27.4759
Headache	0.849061	-0.611387	2.45643	1.65556	-0.664815	4.08095
(constant)	-7.83306	-12.5637	-6.08115	-15.9195	-22.4458	-14.0242
